# Supplementary material for: Data on floating treatment wetland aided nutrient removal from agricultural runoff using two wetland species
Source: Data Brief. 2018 Dec 15;22:756–61. doi: 10.1016/j.dib.2018.12.037 (PMC6330358; doi:10.1016/j.dib.2018.12.037)
Supplement: Supplementary file 2 — Summary water quality data of mesocosm experiment. [file mmc2.zip]

Archive with 7 entries (7 files):
- Table A-1.xlsx
- Table A-2.xlsx
- Table A-3.xlsx
- Table A-4.xlsx
- Table A-5.xlsx
- Table A-6.docx
- Table A-7.docx
