# Supplementary material for: Data on floating treatment wetland aided nutrient removal from agricultural runoff using two wetland species
Source: Data Brief. 2018 Dec 15;22:756–61. doi: 10.1016/j.dib.2018.12.037 (PMC6330358; doi:10.1016/j.dib.2018.12.037)
Supplement: Supplementary file 2 — Summary water quality data of mesocosm experiment. [file mmc2.zip › Table A-1.xlsx]

## Sheet: Table A-1
Table A-1. Ion species concentration for nitrate, ammonium, nitrite, potassium, and phosphate at day 7 of 5 of 19 weeks.
Experimental Week No	Presence or absence of plant	Mat, No Mat, or taxa planted within mat	Nitrate (mg/L)			Ammonium (mg/L)			Nitrite (mg/L)			Potassium (mg/L)			Phosphate (mg/L)
3	No Plant	Mat	11.5246	±	1.3122	1.86497	±	0.330516	BD	±	BD	6.66605	±	0.806771	2.2243	±	0.655752
		No Mat	4.67992	±	1.41459	1.08023	±	0.269135	0.222345	±	BD	6.74558	±	0.747016	1.7759	±	0.384921
	Plant + Mat	Juncus	10.4261	±	1.19418	2.03609	±	0.377514	BD	±	BD	6.32473	±	0.793567	2.46374	±	0.747175
		Pontederia	5.38858	±	1.37509	0.461508	±	0.216583	BD	±	BD	2.52443	±	0.358194	1.94283	±	0.204493
7	No Plant	Mat	19.6891	±	4.25751	3.03965	±	0.235697	1.89296	±	1.51532	9.97201	±	1.71225	4.82795	±	1.46205
		No Mat	8.57634	±	2.49396	4.55472	±	0.258444	1.16375	±	0.821197	10.6969	±	1.8446	5.38486	±	0
	Plant + Mat	Juncus	14.1801	±	4.61838	2.71323	±	0.369686	0.802758	±	0	6.39569	±	1.98768	5.4085	±	1.61905
		Pontederia	0.363213	±	0	BD	±	BD	BD	±	BD	BD	±	BD	0.227075	±	0
11	No Plant	Mat	12.729	±	3.7723	3.74439	±	0.0501598	1.77435	±	0.577907	9.43299	±	1.58937	4.10094	±	1.28654
		No Mat	14.9961	±	3.968	4.87741	±	0.0863402	3.57884	±	0.499117	9.63241	±	1.63978	6.09434	±	0.600609
	Plant + Mat	Juncus	20.4759	±	5.74898	2.42922	±	0.0850014	BD	±	BD	6.20126	±	1.64459	5.06363	±	0.512235
		Pontederia	BD	±	BD	BD	±	BD	BD	±	BD	BD	±	BD	BD	±	BD
15	No Plant	Mat	23.5003	±	5.42672	5.90436	±	0.0339386	2.24199	±	0.42959	10.3129	±	1.73535	4.47798	±	1.31475
		No Mat	11.4423	±	3.94052	5.58267	±	0.0244363	3.75457	±	1.89413	10.4507	±	1.83725	6.10021	±	0.929097
	Plant + Mat	Juncus	22.346	±	7.841	4.81584	±	0.0347702	BD	±	BD	7.59948	±	2.21853	5.63858	±	1.42788
		Pontederia	1.60633	±	0	BD	±	BD	BD	±	BD	BD	±	BD	BD	±	BD
19	No Plant	Mat	35.992	±	7.66373	4.53507	±	0.300622	0.758438	±	0.0664848	12.0885	±	2.08709	6.44298	±	1.90633
		No Mat	19.7308	±	6.468	3.1952	±	0.17827	0.68263	±	0.18635	11.4765	±	1.93263	4.93849	±	1.42629
	Plant + Mat	Juncus	29.0744	±	9.94588	3.12066	±	0.252531	BD	±	BD	8.51925	±	2.41301	7.03603	±	2.18331
		Pontederia	15.8906	±	3.15408	1.19753	±	0.357147	BD	±	BD	0.0848994	±	0.0848994	8.59337	±	0
Notes: n=8, BD = below detection
