# Supplementary material for: Data on floating treatment wetland aided nutrient removal from agricultural runoff using two wetland species
Source: Data Brief. 2018 Dec 15;22:756–61. doi: 10.1016/j.dib.2018.12.037 (PMC6330358; doi:10.1016/j.dib.2018.12.037)
Supplement: Supplementary file 2 — Summary water quality data of mesocosm experiment. [file mmc2.zip › Table A-2.xlsx]

## Sheet: Table A-2
Table A-2. Ion species concentration for sulfate, calcium, magnesium and chloride at day 7 of 5 of 19 weeks.
Experimental Week No	Presence or absence of plant	Mat, No Mat, or taxa planted within mat	Sulfate (mg/L)			Calcium (mg/L)			Magnesium (mg/L)			Chloride Cl (mg/L)
3	No Plant	Mat	47.3655	±	3.33534	13.6054	±	0.978948	3.81772	±	0.330516	17.0021	±	0.283867
		No Mat	48.2925	±	2.35788	14.0076	±	0.683357	3.90249	±	0.269135	17.7431	±	0.350224
	Plant + Mat	Juncus	48.9825	±	3.2567	13.8904	±	0.92416	4.17261	±	0.377514	17.1159	±	0.396373
		Pontederia	44.9045	±	2.57874	12.6541	±	0.669441	3.51938	±	0.216583	15.9481	±	0.21487
7	No Plant	Mat	53.0352	±	2.74858	15.2971	±	0.559454	4.36589	±	0.235697	19.7673	±	0.303631
		No Mat	54.4914	±	2.21686	16.0382	±	0.462587	4.66395	±	0.258444	21.135	±	0.458765
	Plant + Mat	Juncus	54.9388	±	3.6028	15.9949	±	0.634867	4.55288	±	0.369686	19.4335	±	0.497558
		Pontederia	56.4217	±	3.92372	12.5053	±	0.801504	3.42574	±	0.177279	10.0934	±	0.673907
11	No Plant	Mat	46.9135	±	1.69317	12.6198	±	0.4018	3.40151	±	0.0501598	17.3663	±	0.109837
		No Mat	50.3497	±	1.60306	13.5724	±	0.286055	3.46473	±	0.0863402	18.7372	±	0.109138
	Plant + Mat	Juncus	48.6999	±	1.40775	14.3369	±	0.320605	3.28361	±	0.0850014	17.1831	±	0.0961873
		Pontederia	51.5281	±	2.16652	9.87126	±	0.349779	1.85484	±	0.102513	8.67718	±	0.562737
15	No Plant	Mat	49.6727	±	1.65667	13.9941	±	0.211476	3.57555	±	0.0339386	18.8386	±	0.0563291
		No Mat	51.3131	±	1.70407	13.8651	±	0.0936228	3.47503	±	0.0244363	19.9005	±	0.156428
	Plant + Mat	Juncus	51.6144	±	1.6762	14.8214	±	0.116785	3.4607	±	0.0347702	18.6954	±	0.260493
		Pontederia	56.8428	±	2.34994	10.5931	±	0.311968	1.89849	±	0.071895	8.54788	±	0.967714
19	No Plant	Mat	65.0326	±	5.01545	17.8964	±	0.918471	4.75138	±	0.300622	23.5463	±	1.13222
		No Mat	61.9398	±	3.63193	17.0784	±	0.481757	4.46699	±	0.17827	22.8755	±	0.517695
	Plant + Mat	Juncus	68.9934	±	5.20847	19.3663	±	1.07099	4.77008	±	0.252531	23.9423	±	1.08947
		Pontederia	68.5608	±	6.13461	13.9914	±	0.656405	3.57893	±	0.357147	15.7316	±	2.27884
Notes: n=8, BD = below detection.
