# Supplementary material for: Data on floating treatment wetland aided nutrient removal from agricultural runoff using two wetland species
Source: Data Brief. 2018 Dec 15;22:756–61. doi: 10.1016/j.dib.2018.12.037 (PMC6330358; doi:10.1016/j.dib.2018.12.037)
Supplement: Supplementary file 2 — Summary water quality data of mesocosm experiment. [file mmc2.zip › Table A-3.xlsx]

## Sheet: Table A-3
Table A-3. Elemental analysis for total nitrogen, total phosphorus, phosphorus, potassium and calcium by week.
Experimental Week No	Presence or absence of plant	Mat, No Mat, or taxa planted within mat	Total nitrogen us (mg/L)			Total phosphorous (mg/L)			Potassium (mg/L)			Calcium (mg/L)
day three of each week
3	No Plant	Mat	0	±	1.0101	1.21212	±	0.305399	6.33338	±	0.755418	12.93	±	0.230194
		No Mat	5.52375	±	0.931577	1.0075	±	0.305775	5.80962	±	0.705881	12.8275	±	0.212769
	Plant + Mat	Juncus	7.34875	±	1.14171	1.24663	±	0.325246	6.70025	±	0.759998	13.3287	±	0.374692
		Pontederia	6.835	±	1.05839	1.10925	±	0.324607	6.70775	±	0.849434	13.0125	±	0.26006
5	No Plant	Mat	7.22375	±	0.944994	0.9725	±	0.199413	7.16575	±	0.761731	15.8913	±	0.0764955
		No Mat	4.95625	±	0.707695	0.677	±	0.158999	7.2945	±	0.811779	16.0325	±	0.065404
	Plant + Mat	Juncus	6.97875	±	0.939052	0.963375	±	0.196645	6.58025	±	0.824398	15.7412	±	0.148942
		Pontederia	4.55375	±	0.692206	0.6	±	0.165127	2.66913	±	0.360167	15.0425	±	0.115461
7	No Plant	Mat	10.1813	±	2.31135	1.56525	±	0.441562	6.96375	±	1.17666	14.6513	±	0.294754
		No Mat	8.36625	±	1.8508	1.37687	±	0.410256	7.068	±	1.15934	14.7287	±	0.0466536
	Plant + Mat	Juncus	10.345	±	2.38115	1.56438	±	0.471784	5.65413	±	1.13269	14.3762	±	0.134203
		Pontederia	5.62175	±	1.79051	1.0329	±	0.397083	0.487063	±	0.183553	13.2538	±	0.229121
9	No Plant	Mat	11.5988	±	2.89411	1.89025	±	0.55315	7.0015	±	1.16515	12.4912	±	0.155442
		No Mat	8.8	±	2.22246	1.521	±	0.466957	7.23375	±	1.21727	12.6575	±	0.101132
	Plant + Mat	Juncus	9.825	±	2.42062	1.52087	±	0.482429	5.26938	±	1.21326	12.5888	±	0.12654
		Pontederia	3.6075	±	1.28349	0.451567	±	0.16528	0.0411	±	0.0266781	11.0012	±	0.160495
11	No Plant	Mat	10.0775	±	2.32551	1.62038	±	0.471343	9.695	±	1.6011	13.6262	±	0.117077
		No Mat	8.05125	±	2.10371	1.37225	±	0.426706	9.97237	±	1.66615	14.0038	±	0.0431334
	Plant + Mat	Juncus	8.145	±	2.20744	1.39787	±	0.474862	6.80487	±	1.83575	13.9763	±	0.051058
		Pontederia	2.30575	±	0.890629	0.377229	±	0.141495	0.123775	±	0.0684251	11.9625	±	0.238535
13	No Plant	Mat	12.13	±	2.70585	1.955	±	0.526976	9.59525	±	1.64588	14.2575	±	0.119773
		No Mat	11.465	±	2.68467	1.93238	±	0.561372	9.78388	±	1.69243	14.2513	±	0.0582923
	Plant + Mat	Juncus	12.225	±	3.73567	1.927	±	0.690807	7.85587	±	1.86839	14.67	±	0.133711
		Pontederia	3.95731	±	1.58811	0.5563	±	0.223084	0.636487	±	0.278788	12.2713	±	0.252116
15	No Plant	Mat	11.345	±	2.47947	1.57575	±	0.419944	9.39525	±	1.5799	15.3812	±	0.344593
		No Mat	10.445	±	2.35667	1.45488	±	0.377642	9.59163	±	1.67288	15.8025	±	0.267814
	Plant + Mat	Juncus	10.0112	±	2.61904	1.34325	±	0.42122	8.32462	±	1.94176	15.7575	±	0.289382
		Pontederia	3.90431	±	1.54752	0.456574	±	0.187796	0.329225	±	0.192089	13.5125	±	0.294756
17	No Plant	Mat	11.2687	±	2.56714	1.94487	±	0.574828	10.3513	±	1.79063	15.1062	±	0.0881342
		No Mat	9.39	±	2.10787	1.89312	±	0.566169	10.3294	±	1.83317	15.0887	±	0.0417235
	Plant + Mat	Juncus	10.5075	±	2.63505	1.78475	±	0.607051	11.2475	±	2.06369	15.3562	±	0.100427
		Pontederia	4.07434	±	1.63742	0.467187	±	0.206237	1.01112	±	0.420025	12.57	±	0.203417
19	No Plant	Mat	10.7275	±	2.2872	1.417	±	0.36706	8.73337	±	1.51987	16.0987	±	0.0588108
		No Mat	8.68875	±	1.95374	1.20863	±	0.337229	8.82737	±	1.53139	16.2925	±	0.0777071
	Plant + Mat	Juncus	9.55125	±	2.38817	1.21763	±	0.377123	7.58712	±	1.63389	16.0987	±	0.116641
		Pontederia	5.13889	±	2.01905	0.58787	±	0.262684	1.1129	±	0.612354	14.0938	±	0.245749
day 5 of each week
3	No Plant	Mat	5.65375	±	0.894776	0.814375	±	0.198622	5.4445	±	0.726955	12.845	±	0.0764853
		No Mat	3.88875	±	0.759928	0.65765	±	0.207545	5.64225	±	0.713589	12.8337	±	0.122648
	Plant + Mat	Juncus	5.5625	±	0.802442	0.861625	±	0.215193	5.029	±	0.698657	12.5025	±	0.0944864
		Pontederia	4.18125	±	0.738866	0.608038	±	0.195965	4.87613	±	0.530159	12.9688	±	0.0724923
5	No Plant	Mat	7.2075	±	1.09866	0.966	±	0.221117	7.62362	±	0.787101	15.965	±	0.389276
		No Mat	4.21125	±	0.811334	0.74275	±	0.191044	7.90963	±	0.866892	16.0962	±	0.0553862
	Plant + Mat	Juncus	6.88125	±	1.03905	0.95225	±	0.214949	6.23663	±	0.821003	15.3887	±	0.0665324
		Pontederia	3.19975	±	0.697848	0.392875	±	0.119239	0.762038	±	0.294856	14.5325	±	0.168096
7	No Plant	Mat	11.2437	±	2.73271	1.61025	±	0.478825	7.18612	±	1.1568	14.5362	±	0.149331
		No Mat	6.9525	±	1.705	0.959	±	0.287109	7.36263	±	1.22382	14.6013	±	0.135797
	Plant + Mat	Juncus	9.91875	±	2.9506	1.50875	±	0.576689	5.02275	±	1.20071	14.3512	±	0.156951
		Pontederia	2.61075	±	0.863749	0.339124	±	0.127805	0	±	0	12.6688	±	0.286739
9	No Plant	Mat	8.8275	±	2.01665	1.31225	±	0.374398	6.81787	±	1.13043	12.5837	±	0.0875038
		No Mat	6.75625	±	1.76767	1.43625	±	0.449685	7.21025	±	1.18355	13.145	±	0.0830017
	Plant + Mat	Juncus	7.20625	±	1.98094	1.15863	±	0.377411	4.46652	±	1.2426	13.25	±	0.141686
		Pontederia	1.66581	±	0.567009	0.0488087	±	0.0104439	-0.0309125	±	0.0202537	10.4541	±	0.224748
11	No Plant	Mat	8.29875	±	1.86224	1.51763	±	0.456504	9.12462	±	1.54969	12.3113	±	0.132859
		No Mat	5.77537	±	1.43833	1.18579	±	0.365064	9.5055	±	1.57632	12.7963	±	0.0468256
	Plant + Mat	Juncus	5.37688	±	1.64262	1.07842	±	0.382499	5.4213	±	1.73755	13.095	±	0.145847
		Pontederia	1.44999	±	0.50799	0.0152765	±	0.0153477	0.0069625	±	0.00459922	9.77512	±	0.202847
13	No Plant	Mat	11.3238	±	2.68305	1.81487	±	0.546384	9.53538	±	1.62921	14.215	±	0.198926
		No Mat	9.455	±	1.97452	1.67375	±	0.450607	9.73075	±	1.63011	14.4587	±	0.0476759
	Plant + Mat	Juncus	9.02712	±	2.81959	1.23919	±	0.429234	6.87694	±	2.00739	15.02	±	0.152877
		Pontederia	1.90579	±	0.735982	0.0496875	±	0.0201316	0	±	0	11.4371	±	0.407252
15	No Plant	Mat	10.6463	±	2.45278	1.63787	±	0.469705	9.8815	±	1.64829	15.7575	±	0.216058
		No Mat	8.815	±	2.02205	1.41337	±	0.377108	10.2573	±	1.8198	15.7475	±	0.0908443
	Plant + Mat	Juncus	8.94313	±	2.64616	1.34713	±	0.462671	7.70175	±	2.00517	16.025	±	0.0741379
		Pontederia	1.91762	±	0.810457	0.0695692	±	0.0507544	0	±	0	12.545	±	0.368064
17	No Plant	Mat	8.8525	±	1.97859	1.45375	±	0.443519	7.27688	±	1.28212	11.9688	±	0.101602
		No Mat	6.0725	±	1.46987	1.25962	±	0.362199	7.3585	±	1.32672	11.1875	±	0.0750179
	Plant + Mat	Juncus	7.93375	±	2.33136	1.45887	±	0.512838	9.9475	±	1.87346	11.4638	±	0.102311
		Pontederia	2.09389	±	0.829299	0.182393	±	0.11142	0.311362	±	0.235425	7.77037	±	0.214512
19	No Plant	Mat	12.6262	±	3.1956	1.42825	±	0.411029	9.3085	±	1.64269	16.0938	±	0.0769726
		No Mat	10.2037	±	2.76142	1.2615	±	0.38207	9.32387	±	1.5883	16.3175	±	0.0584853
	Plant + Mat	Juncus	10.54	±	3.19278	1.17972	±	0.413349	7.20063	±	1.77181	16.3738	±	0.106284
		Pontederia	3.73952	±	1.48569	0.210834	±	0.168065	0.0595875	±	0.121405	13.5675	±	0.324085
day 7 of each week
2	No Plant	Mat	6.805	±	1.00754	0.936125	±	0.264254	7.10538	±	0.845558	14.2062	±	0.206717
		No Mat	3.89025	±	0.949602	0.449513	±	0.143204	7.43738	±	0.841956	14.6837	±	0.240505
	Plant + Mat	Juncus	6.18625	±	0.951354	0.87475	±	0.248479	6.90212	±	0.816678	13.8125	±	0.180513
		Pontederia	4.29125	±	0.811404	0.568475	±	0.194156	4.5905	±	0.55849	13.6313	±	0.192395
3	No Plant	Mat	4.91375	±	0.769554	0.764625	±	0.186001	4.998	±	0.856792	12.8975	±	0.279366
		No Mat	2.79838	±	0.704606	0.44265	±	0.139666	5.53257	±	0.727807	12.99	±	0.168077
	Plant + Mat	Juncus	4.63875	±	0.678023	0.73175	±	0.179009	4.94738	±	0.938509	12.68	±	0.236643
		Pontederia	2.993	±	0.693376	0.375375	±	0.12175	3.77463	±	0.606841	13.2662	±	0.805583
4	No Plant	Mat	6.15	±	1.17141	0.86475	±	0.222542	7.08575	±	0.812242	15.8212	±	0.0636799
		No Mat	2.53412	±	0.625759	0.49375	±	0.149094	7.5015	±	0.885022	16.4312	±	0.113601
	Plant + Mat	Juncus	5.60375	±	0.987059	0.868125	±	0.19331	5.82437	±	0.78761	14.9075	±	0.0636607
		Pontederia	2.42063	±	0.640446	0.36215	±	0.103289	0.7247	±	0.309079	14.035	±	0.135145
5	No Plant	Mat	5.87875	±	0.994647	0.79225	±	0.184406	6.35387	±	0.724247	13.1263	±	0.0942818
		No Mat	2.47937	±	0.639484	0.664625	±	0.164232	6.71837	±	0.732098	13.5688	±	0.0937976
	Plant + Mat	Juncus	5.30375	±	0.835793	0.730375	±	0.177228	4.53238	±	0.734913	12.9363	±	0.0933683
		Pontederia	1.4985	±	0.370199	0.11775	±	0.0289813	0.16585	±	0.0943478	10.9075	±	0.232131
6	No Plant	Mat	7.205	±	1.72194	1.0165	±	0.283179	5.55462	±	0.866805	12.1263	±	0.05955
		No Mat	4.2695	±	1.30334	1.09225	±	0.316632	5.97525	±	0.941758	12.6075	±	0.0992966
	Plant + Mat	Juncus	6.05875	±	1.63036	0.875625	±	0.278294	3.49634	±	0.909025	12.3987	±	0.121999
		Pontederia	1.364	±	0.468317	0.182675	±	0.0661816	0.05615	±	0.0141824	9.75737	±	0.361534
7	No Plant	Mat	9.3125	±	2.19269	1.343	±	0.396988	7.25675	±	1.21082	14.3513	±	0.120645
		No Mat	5.3225	±	1.50348	1.23466	±	0.390622	8.02562	±	1.34492	15.43	±	0.0834309
	Plant + Mat	Juncus	7.28	±	2.10079	1.02287	±	0.340677	3.93429	±	1.26495	14.705	±	0.213098
		Pontederia	0.981625	±	0.328535	0.0399375	±	0.00918039	-0.0062	±	0.0062	11.8434	±	0.574877
8	No Plant	Mat	8.28875	±	2.11259	1.20338	±	0.358153	7.0205	±	1.23786	13.2525	±	0.303337
		No Mat	4.44937	±	1.31205	1.24913	±	0.410543	7.55687	±	1.2276	14.3637	±	0.0795285
	Plant + Mat	Juncus	6.02125	±	1.81481	0.886625	±	0.307734	3.4311	±	1.20218	14.4787	±	0.287075
		Pontederia	0.82775	±	0.223322	0.0263612	±	0.0041433	-0.0188	±	0.0188758	10.3592	±	0.310911
9	No Plant	Mat	8.77625	±	2.184	1.75	±	0.566013	6.61563	±	1.10937	12.73	±	0.168279
		No Mat	6.05162	±	1.73081	1.806	±	0.631588	7.14813	±	1.22993	13.5287	±	0.157848
	Plant + Mat	Juncus	6.63625	±	1.93273	1.37538	±	0.487934	3.17616	±	1.17481	13.775	±	0.181944
		Pontederia	0.802125	±	0.184353	0.00638675	±	0.00276849	0	±	0	9.68225	±	0.228432
10	No Plant	Mat	9.06375	±	2.2926	1.85787	±	0.623557	6.78862	±	1.12524	12.4787	±	0.106828
		No Mat	6.30625	±	1.69592	1.47338	±	0.485861	7.40125	±	1.2377	13.5762	±	0.113719
	Plant + Mat	Juncus	5.691	±	1.89392	1.22084	±	0.493974	2.67588	±	1.09686	13.6037	±	0.205087
		Pontederia	0.61545	±	0.181889	0.002245	±	0.0019103	-0.01355	±	0.01355	9.47012	±	0.291377
11	No Plant	Mat	6.66125	±	1.60019	1.36763	±	0.435952	8.77425	±	1.48115	12.3375	±	0.273651
		No Mat	4.525	±	1.37521	1.51188	±	0.475769	9.38775	±	1.5555	13.6013	±	0.106158
	Plant + Mat	Juncus	4.08062	±	1.403	1.00578	±	0.370507	3.63225	±	1.41301	13.8762	±	0.276114
		Pontederia	0.498112	±	0.130767	0.00037067	±	0.00361205	0	±	0	9.21975	±	0.308162
12	No Plant	Mat	10.7387	±	2.66707	1.9455	±	0.567717	9.45475	±	1.5841	14.1662	±	0.266485
		No Mat	8.30125	±	2.14547	1.65113	±	0.478911	10.0879	±	1.63798	15.1787	±	0.263211
	Plant + Mat	Juncus	6.98075	±	2.46544	1.26449	±	0.462958	4.14635	±	1.5887	15.7225	±	0.306907
		Pontederia	0.708125	±	0.201271	0.0218817	±	0.00651427	0	±	0	10.8546	±	0.547114
13	No Plant	Mat	10.19	±	2.70028	1.89138	±	0.57091	9.40712	±	1.61137	14.5738	±	0.312432
		No Mat	6.415	±	1.80683	1.5885	±	0.464023	9.833	±	1.64255	15.1512	±	0.106124
	Plant + Mat	Juncus	8.83912	±	3.08994	1.38489	±	0.506344	5.727	±	1.96384	15.9887	±	0.308704
		Pontederia	0.732125	±	0.304094	0.0221763	±	0.0031059	-0.02225	±	0.02225	10.7735	±	0.501045
14	No Plant	Mat	8.58875	±	1.99011	1.5465	±	0.446104	7.95937	±	1.36117	12.7475	±	0.2484
		No Mat	6.08625	±	1.67842	1.52113	±	0.499271	8.16188	±	1.36071	12.6562	±	0.0806876
	Plant + Mat	Juncus	7.09475	±	2.38124	1.25428	±	0.453717	7.52975	±	2.22909	13.1337	±	0.178074
		Pontederia	0.76175	±	0.285597	0.033775	±	0.00390722	0	±	0	8.5325	±	0.296735
15	No Plant	Mat	9.9825	±	2.2571	1.46113	±	0.387953	9.65712	±	1.71983	15.5963	±	0.241313
		No Mat	6.60625	±	1.8477	1.33487	±	0.366424	10.2081	±	1.78657	15.8837	±	0.0975401
	Plant + Mat	Juncus	7.867	±	2.72097	1.37001	±	0.490842	6.27089	±	2.14599	16.4187	±	0.08597
		Pontederia	0.73205	±	0.290284	0.035925	±	0.00279826	0	±	0	11.2786	±	0.359474
16	No Plant	Mat	10.1713	±	2.32424	1.563	±	0.448833	9.91688	±	1.76486	15.1725	±	0.1471
		No Mat	6.5125	±	1.58862	1.2965	±	0.369739	10.136	±	1.77813	15.1537	±	0.0793036
	Plant + Mat	Juncus	8.70425	±	2.85541	1.29329	±	0.465724	9.18362	±	2.17596	16.1175	±	0.0813228
		Pontederia	1.03156	±	0.498627	0.0256425	±	0.00660432	0	±	0	10.95	±	0.198386
17	No Plant	Mat	8.12375	±	1.95856	1.18563	±	0.344261	6.06087	±	1.05201	11.6138	±	0.151138
		No Mat	5.21475	±	1.4044	1.08137	±	0.300478	6.06987	±	1.09988	10.7714	±	0.184905
	Plant + Mat	Juncus	6.47875	±	1.83263	1.06091	±	0.403439	8.8555	±	1.873	11.4888	±	0.179726
		Pontederia	1.007	±	0.442706	0.046475	±	0.0264873	0.004675	±	0.004675	6.27075	±	0.356389
18	No Plant	Mat	10.64	±	2.3693	1.44762	±	0.392809	8.9595	±	1.57235	15.7725	±	0.150116
		No Mat	7.41875	±	1.97106	1.22825	±	0.369321	9.23625	±	1.61494	15.8712	±	0.13782
	Plant + Mat	Juncus	8.48375	±	2.55148	1.17834	±	0.425855	6.62775	±	1.84287	16.2613	±	0.140743
		Pontederia	2.08629	±	0.950269	0.124129	±	0.114465	0	±	0	11.4705	±	0.349464
19	No Plant	Mat	12.86	±	3.29556	1.4175	±	0.408924	9.8335	±	1.71162	16.2125	±	0.0852674
		No Mat	9.37375	±	2.54194	1.11262	±	0.355612	10.0813	±	1.80821	16.4838	±	0.0668404
	Plant + Mat	Juncus	9.18325	±	2.98801	1.09874	±	0.413431	6.61265	±	1.98322	16.9	±	0.0606512
		Pontederia	3.17562	±	1.33077	0.174235	±	0.17369	0.0114875	±	0.0114875	13.6425	±	0.403413
Note: n-8.

## Sheet: Sheet1
			day three of each week
			day 5 of each week
			day 7 of each week
