# Supplementary material for: Data on floating treatment wetland aided nutrient removal from agricultural runoff using two wetland species
Source: Data Brief. 2018 Dec 15;22:756–61. doi: 10.1016/j.dib.2018.12.037 (PMC6330358; doi:10.1016/j.dib.2018.12.037)
Supplement: Supplementary file 2 — Summary water quality data of mesocosm experiment. [file mmc2.zip › Table A-4.xlsx]

## Sheet: Table A-4
Table A-4. Elemental analysis for magnesium, sulfur, sodium, iron, and managanese by week.
Experimental Week No	Presence or absence of plant	Mat, No Mat, or taxa planted within mat	Magnesium (mg/L)			Sulfur (mg/L)			Sodium (mg/L)			Iron (mg/L)			Manganese (mg/L)
3	No Plant	Mat	3.62538	±	0.0540264	14.1237	±	0.235288	1.25575	±	0.0200782	0.0586725	±	0.0190634	0.02825	±	0.00634997
		No Mat	3.6835	±	0.0613354	13.9162	±	0.249678	1.282	±	0.0205183	0.154792	±	0.112933	0.0441375	±	0.00502778
	Plant + Mat	Juncus	3.79788	±	0.1011	14.3438	±	0.194908	1.33088	±	0.0307452	0.060515	±	0.0162395	0.0502	±	0.00942618
		Pontederia	3.70312	±	0.073092	14.2562	±	0.348343	1.286	±	0.0216217	0.0513813	±	0.0142367	0.052075	±	0.0127205
5	No Plant	Mat	3.813	±	0.0213667	16.5188	±	0.273727	4.43125	±	0.0362766	0.0590237	±	0.02017	0.0672	±	0.00552788
		No Mat	3.84725	±	0.0242117	16.5225	±	0.274381	4.53263	±	0.0512731	0.0298663	±	0.00454789	0.0393	±	0.00508432
	Plant + Mat	Juncus	3.86375	±	0.0460802	16.6225	±	0.261676	4.427	±	0.0618962	0.0479062	±	0.00990733	0.110037	±	0.00499975
		Pontederia	3.6645	±	0.0277405	16.4975	±	0.248867	4.179	±	0.0430208	0.0464125	±	0.0171741	0.0728125	±	0.00749768
7	No Plant	Mat	3.59225	±	0.0588417	16.0175	±	0.457336	2.47513	±	0.0534183	0.0443775	±	0.00922223	0.0617	±	0.00414453
		No Mat	3.612	±	0.0152678	16.0388	±	0.471542	2.539	±	0.0414699	0.0367425	±	0.00830711	0.0414125	±	0.00758802
	Plant + Mat	Juncus	3.4655	±	0.0179841	16.0987	±	0.455496	2.433	±	0.0346379	0.0446525	±	0.0120944	0.09715	±	0.00731508
		Pontederia	3.29688	±	0.0243189	16.3275	±	0.516709	1.98463	±	0.0556378	0.0583525	±	0.0153948	0.065475	±	0.0119314
9	No Plant	Mat	3.44787	±	0.0331013	16.1025	±	0.463745	2.42888	±	0.0268657	0.0494888	±	0.0111871	0.103187	±	0.0129619
		No Mat	3.52825	±	0.0309422	16.1537	±	0.486188	2.51775	±	0.0404593	0.0447363	±	0.0119507	0.0634	±	0.0141109
	Plant + Mat	Juncus	3.34612	±	0.0145608	16.2987	±	0.484335	2.44425	±	0.0374413	0.0547663	±	0.0144628	0.081525	±	0.00840484
		Pontederia	2.99138	±	0.0236484	17.075	±	0.613616	1.711	±	0.0601062	0.114465	±	0.0402079	0.0578125	±	0.0141614
11	No Plant	Mat	3.55038	±	0.0280986	15.6175	±	0.506323	3.99712	±	0.0458676	0.041375	±	0.0128566	0.118	±	0.0152168
		No Mat	3.63425	±	0.0150247	15.6237	±	0.491564	4.137	±	0.0655485	0.0280062	±	0.00944029	0.0474625	±	0.0113928
	Plant + Mat	Juncus	3.4745	±	0.0305708	15.745	±	0.463488	4.14138	±	0.055728	0.0361325	±	0.0127733	0.04425	±	0.00823952
		Pontederia	3.00113	±	0.0350069	16.5688	±	0.612569	2.932	±	0.0370786	0.0695913	±	0.0194727	0.0309125	±	0.0120711
13	No Plant	Mat	3.28013	±	0.011938	15.8025	±	0.49458	3.86088	±	0.0676631	0.066985	±	0.0239047	0.113712	±	0.0120406
		No Mat	3.33362	±	0.0174846	15.675	±	0.493649	3.9685	±	0.083856	0.03088	±	0.0110836	0.103237	±	0.0249243
	Plant + Mat	Juncus	3.2675	±	0.0111259	16.275	±	0.506293	4.03913	±	0.0600807	0.0420987	±	0.0135623	0.04165	±	0.00894639
		Pontederia	2.731	±	0.0381295	16.8238	±	0.619781	2.91712	±	0.0459846	0.0842263	±	0.0301736	0.0309875	±	0.0117688
15	No Plant	Mat	7.15688	±	0.851411	21.1362	±	1.42322	5.793	±	0.405455	0.0502763	±	0.0160992	0.14295	±	0.0135215
		No Mat	7.88413	±	0.663439	22.1638	±	1.34479	6.19375	±	0.355073	0.0537725	±	0.0158785	0.10825	±	0.0190392
	Plant + Mat	Juncus	7.63063	±	0.64943	22.4013	±	1.06203	6.15312	±	0.350313	0.0543213	±	0.0192977	0.064675	±	0.0162209
		Pontederia	6.44613	±	0.515726	23.38	±	1.13898	4.59887	±	0.22748	0.0739875	±	0.0202291	0.0321375	±	0.0152148
17	No Plant	Mat	8.721	±	0.133087	22.5913	±	0.740621	7.05038	±	0.133762	0.049285	±	0.0154495	0.149325	±	0.00819108
		No Mat	8.64175	±	0.0658932	22.2912	±	0.738063	7.04338	±	0.121617	0.0496388	±	0.0200553	0.14105	±	0.0347424
	Plant + Mat	Juncus	9.122	±	0.24554	23.1713	±	0.695327	7.66125	±	0.249254	0.0611375	±	0.0217543	0.0738125	±	0.0179191
		Pontederia	7.33363	±	0.145921	23.8263	±	0.830505	6.00087	±	0.206606	0.0691237	±	0.0199024	0.0289625	±	0.0110675
19	No Plant	Mat	8.1905	±	0.0766511	22.125	±	0.668062	6.02488	±	0.116296	0.0447638	±	0.0146934	0.1418	±	0.00751018
		No Mat	8.29625	±	0.0951526	22.2288	±	0.702403	6.14525	±	0.0941097	0.0315562	±	0.0110661	0.134238	±	0.0376331
	Plant + Mat	Juncus	8.06062	±	0.0441495	22.3525	±	0.662441	6.1735	±	0.0785193	0.0663775	±	0.0187467	0.064	±	0.0147147
		Pontederia	7.464	±	0.190476	23.59	±	0.813553	5.78325	±	0.231116	0.0587012	±	0.0199181	0.0177375	±	0.00769812
3	No Plant	Mat	3.33263	±	0.0236378	13.85	±	0.225079	1.11475	±	0.0108525	0.0197613	±	0.00245988	0.0072125	±	0.00181821
		No Mat	3.368	±	0.0357841	13.8438	±	0.273495	1.117	±	0.0202617	0.0282987	±	0.00807675	0.017725	±	0.00352201
	Plant + Mat	Juncus	3.24225	±	0.0133681	13.8788	±	0.201914	1.10362	±	0.0150118	0.0431462	±	0.0117192	0.0232125	±	0.00534865
		Pontederia	3.37312	±	0.0326422	13.575	±	0.198467	1.111	±	0.0133591	0.0251612	±	0.00695129	0.01655	±	0.0060425
5	No Plant	Mat	3.94862	±	0.101098	16.345	±	0.284712	4.7885	±	0.111633	0.0259575	±	0.00455744	0.0304125	±	0.006349
		No Mat	4.00138	±	0.0294369	16.5825	±	0.266838	4.9625	±	0.0581648	0.026635	±	0.00466122	0.0353	±	0.00709457
	Plant + Mat	Juncus	3.879	±	0.0140433	16.4862	±	0.300606	4.671	±	0.038745	0.11889	±	0.089087	0.10875	±	0.0053912
		Pontederia	3.68312	±	0.0624089	16.5375	±	0.321979	4.37087	±	0.0828612	0.031985	±	0.00904279	0.0594	±	0.00994926
7	No Plant	Mat	3.6225	±	0.0330546	15.91	±	0.482094	2.588	±	0.0367039	0.0310912	±	0.00636203	0.03705	±	0.00322019
		No Mat	3.74025	±	0.0165839	16.3563	±	0.481715	2.72287	±	0.0519641	0.0333463	±	0.00706403	0.03985	±	0.0104198
	Plant + Mat	Juncus	3.48513	±	0.0261059	16.1088	±	0.462333	2.55938	±	0.0488902	0.033745	±	0.00736386	0.0915125	±	0.0114294
		Pontederia	3.15425	±	0.0358348	16.335	±	0.560535	1.86	±	0.0955824	0.0504612	±	0.0129392	0.051125	±	0.0153665
9	No Plant	Mat	3.42888	±	0.0212388	16.045	±	0.48395	2.31838	±	0.0328084	0.0497363	±	0.012653	0.114212	±	0.0253742
		No Mat	3.60763	±	0.0389243	16.3462	±	0.480836	2.49088	±	0.0396013	0.03303	±	0.0062903	0.070375	±	0.0208828
	Plant + Mat	Juncus	3.388	±	0.0205609	16.5738	±	0.47312	2.42375	±	0.037227	0.0432225	±	0.0144603	0.0703875	±	0.0106574
		Pontederia	2.66637	±	0.0479352	17.3388	±	0.689444	1.39912	±	0.0611262	0.0811675	±	0.0239032	0.051275	±	0.0136153
11	No Plant	Mat	3.26737	±	0.0233971	14.285	±	0.44398	3.66175	±	0.0587424	0.0357237	±	0.0134862	0.116312	±	0.0261191
		No Mat	3.34437	±	0.0346085	14.3113	±	0.443462	3.84713	±	0.0655998	0.02081	±	0.00827747	0.053375	±	0.0177309
	Plant + Mat	Juncus	3.11262	±	0.0239501	14.6063	±	0.420442	3.83425	±	0.0675327	0.0228213	±	0.00731269	0.029475	±	0.00808269
		Pontederia	2.2575	±	0.0617191	15.0263	±	0.528424	2.42888	±	0.065451	0.0713638	±	0.019363	0.020975	±	0.00850109
13	No Plant	Mat	3.31712	±	0.00976773	15.8412	±	0.503787	3.93275	±	0.0528785	0.0334688	±	0.0107969	0.110625	±	0.0196713
		No Mat	3.36762	±	0.014254	15.81	±	0.46167	4.04362	±	0.0648418	0.02449	±	0.00745174	0.101938	±	0.0287004
	Plant + Mat	Juncus	3.26463	±	0.0120148	16.5588	±	0.518802	4.21913	±	0.0855339	0.0255425	±	0.0100135	0.0268625	±	0.00911588
		Pontederia	2.33387	±	0.0624061	17.5837	±	0.707117	2.74325	±	0.0476467	0.11882	±	0.0587958	0.0198125	±	0.00831759
15	No Plant	Mat	8.70862	±	0.128872	23.0612	±	0.706605	7.95388	±	0.386087	0.0402363	±	0.0128593	0.163137	±	0.020326
		No Mat	8.76887	±	0.135823	23.1887	±	0.745531	8.476	±	0.384158	0.04046	±	0.0139984	0.0786125	±	0.0101731
	Plant + Mat	Juncus	8.44613	±	0.0673515	23.6	±	0.680168	8.27825	±	0.453875	0.0403862	±	0.0156887	0.057925	±	0.0177143
		Pontederia	6.13187	±	0.177585	25.2613	±	0.922708	5.609	±	0.208569	0.0895113	±	0.0225094	0.018925	±	0.00921473
17	No Plant	Mat	6.6335	±	0.0549087	16.9175	±	0.540541	5.2715	±	0.0759678	0.0288163	±	0.0116071	0.106987	±	0.0107971
		No Mat	6.60475	±	0.0504008	16.59	±	0.567721	5.30975	±	0.103273	0.0434875	±	0.0189794	0.0772125	±	0.023361
	Plant + Mat	Juncus	6.65712	±	0.118036	17.0862	±	0.664143	5.59962	±	0.108466	0.0633488	±	0.0355191	0.033325	±	0.0126285
		Pontederia	5.05025	±	0.24933	16.4975	±	0.507173	5.24738	±	0.209322	0.044495	±	0.014975	0.0097125	±	0.00412325
19	No Plant	Mat	8.46288	±	0.0663991	22.355	±	0.696581	6.54963	±	0.115721	0.0271575	±	0.0124252	0.142425	±	0.00940015
		No Mat	8.48075	±	0.0860765	22.5925	±	0.708841	6.73175	±	0.0973509	0.0131938	±	0.00746687	0.108825	±	0.0407481
	Plant + Mat	Juncus	8.23612	±	0.0645414	22.7575	±	0.687918	6.75812	±	0.0680235	0.0453638	±	0.0181415	0.04355	±	0.0154439
		Pontederia	7.19088	±	0.250098	25.045	±	0.915897	6.3425	±	0.287509	0.05966	±	0.021186	0.0010125	±	0.00389397
2	No Plant	Mat	3.91925	±	0.0690049	15.075	±	0.227988	1.404	±	0.0329274	0.0429962	±	0.0100395	0.0128375	±	0.0021106
		No Mat	4.10725	±	0.0797242	15.9675	±	0.242139	1.511	±	0.0267515	0.039565	±	0.00760862	0.0114875	±	0.00181673
	Plant + Mat	Juncus	4.062	±	0.0471763	15.3875	±	0.269575	1.41275	±	0.023381	0.0284375	±	0.00686877	0.0056875	±	0.00169226
		Pontederia	3.80088	±	0.0638884	15.125	±	0.240691	1.35263	±	0.0254186	0.0298275	±	0.00624861	0.0164375	±	0.0033453
3	No Plant	Mat	3.29012	±	0.0362558	13.5638	±	0.294369	2.15475	±	0.42887	0.01322	±	0.00117937	0.001825	±	0.000534439
		No Mat	3.399	±	0.0632193	14.1438	±	0.316854	2.27487	±	0.474085	0.0138612	±	0.00339239	0.0096875	±	0.00319634
	Plant + Mat	Juncus	3.27225	±	0.0578637	14.0987	±	0.249546	1.97863	±	0.453602	0.022535	±	0.00968339	0.01005	±	0.00352025
		Pontederia	3.391	±	0.157442	13.4962	±	0.279444	2.3175	±	0.541053	0.0182525	±	0.005141	0.0138125	±	0.00544421
4	No Plant	Mat	3.78	±	0.0176696	16.09	±	0.262148	4.33937	±	0.0516022	0.0165787	±	0.00137253	0.008675	±	0.00151242
		No Mat	3.96275	±	0.0355968	16.46	±	0.173576	4.72512	±	0.0772407	0.0211388	±	0.00361248	0.0404375	±	0.0137031
	Plant + Mat	Juncus	3.835	±	0.022	16.2263	±	0.245706	4.3635	±	0.0405216	0.0254925	±	0.00522004	0.053825	±	0.00902894
		Pontederia	3.4815	±	0.0432563	15.94	±	0.27392	4.04825	±	0.0311057	0.0224687	±	0.00419916	0.0539	±	0.0119228
5	No Plant	Mat	3.25575	±	0.027354	13.625	±	0.236198	3.91662	±	0.0598388	0.0421613	±	0.0180292	0.0102125	±	0.00203991
		No Mat	3.42525	±	0.0265025	13.875	±	0.173771	4.19325	±	0.0367553	0.027405	±	0.00813497	0.0373375	±	0.00721018
	Plant + Mat	Juncus	3.27338	±	0.0287712	13.8588	±	0.272124	3.93512	±	0.0423149	0.0140863	±	0.00221787	0.0735	±	0.00660487
		Pontederia	2.76925	±	0.0743257	13.5625	±	0.274498	3.10737	±	0.146128	0.0251425	±	0.00755598	0.035025	±	0.00783599
6	No Plant	Mat	2.91363	±	0.00688668	13.4288	±	0.386982	2.02563	±	0.0242707	0.0144637	±	0.00362889	0.0153125	±	0.00350975
		No Mat	3.101	±	0.0254446	13.64	±	0.335799	2.17162	±	0.0390759	0.018515	±	0.00357197	0.061975	±	0.0190278
	Plant + Mat	Juncus	2.87775	±	0.0226517	13.5287	±	0.396626	2.01875	±	0.0208385	0.0178563	±	0.00410781	0.0592	±	0.0145739
		Pontederia	2.3325	±	0.0775834	13.5837	±	0.510668	1.35203	±	0.109692	0.0416375	±	0.0119064	0.042725	±	0.0123016
7	No Plant	Mat	3.62475	±	0.0184039	16.035	±	0.449905	2.67312	±	0.0508964	0.0206637	±	0.004465	0.0397	±	0.010446
		No Mat	3.94212	±	0.0359645	16.7213	±	0.472673	2.98625	±	0.0565969	0.032215	±	0.00856363	0.044825	±	0.0107977
	Plant + Mat	Juncus	3.53912	±	0.0390551	16.22	±	0.47241	2.75813	±	0.0334079	0.0220512	±	0.00608239	0.0830875	±	0.0220211
		Pontederia	2.8125	±	0.0874726	17.2638	±	0.717418	1.53262	±	0.104276	0.0516875	±	0.0145494	0.0447625	±	0.0143586
8	No Plant	Mat	3.37612	±	0.0647394	15.2175	±	0.477291	2.49663	±	0.101673	0.0274562	±	0.00553877	0.0907125	±	0.0253588
		No Mat	3.75975	±	0.059764	16.0875	±	0.55362	2.76987	±	0.0600813	0.0234625	±	0.00585394	0.100913	±	0.0267403
	Plant + Mat	Juncus	3.45025	±	0.0760408	15.94	±	0.494152	2.74325	±	0.100517	0.0283438	±	0.0122476	0.076425	±	0.0193241
		Pontederia	2.33775	±	0.0924159	16.6	±	0.726641	1.2611	±	0.103365	0.0783225	±	0.0219374	0.046025	±	0.012433
9	No Plant	Mat	3.37	±	0.0181285	16.185	±	0.49379	2.25287	±	0.0284413	0.0261075	±	0.00563075	0.04685	±	0.0106161
		No Mat	3.60963	±	0.0641905	16.8062	±	0.502309	2.467	±	0.0523842	0.0240237	±	0.00592527	0.065275	±	0.0199015
	Plant + Mat	Juncus	3.29062	±	0.0465698	16.7712	±	0.4594	2.4	±	0.0529454	0.0258425	±	0.00768243	0.0494125	±	0.0144061
		Pontederia	2.12062	±	0.0919913	17.7387	±	0.737109	1.04883	±	0.0560545	0.120718	±	0.0346388	0.0366625	±	0.0102886
10	No Plant	Mat	3.37288	±	0.0252335	16.1588	±	0.503819	2.31988	±	0.0332085	0.0742162	±	0.0336589	0.1099	±	0.030113
		No Mat	3.6325	±	0.0138976	16.8775	±	0.511586	2.57412	±	0.0489972	0.0323713	±	0.00770093	0.0599	±	0.0203502
	Plant + Mat	Juncus	3.18575	±	0.0472583	16.5663	±	0.466862	2.44875	±	0.0550181	0.0298675	±	0.00721779	0.0410375	±	0.0123053
		Pontederia	1.91325	±	0.0871091	18.1375	±	0.802738	1.14153	±	0.0488775	0.103335	±	0.0301572	0.0222375	±	0.00703638
11	No Plant	Mat	3.22562	±	0.0183556	14.555	±	0.447756	3.59012	±	0.0497768	0.0320513	±	0.0124782	0.098825	±	0.0231087
		No Mat	3.42863	±	0.035082	15.09	±	0.45589	3.90437	±	0.0504434	0.0123937	±	0.00553784	0.0589125	±	0.0221715
	Plant + Mat	Juncus	3.01863	±	0.0543237	15.0438	±	0.418368	3.833	±	0.0733585	0.0222987	±	0.0108466	0.0182625	±	0.00806821
		Pontederia	1.62675	±	0.0860056	16.095	±	0.6177	2.08	±	0.0789005	0.0708087	±	0.0242554	0.0078625	±	0.00452552
12	No Plant	Mat	3.31275	±	0.0202588	16.2237	±	0.514226	3.94112	±	0.0492448	0.0346975	±	0.0121187	0.109762	±	0.0351542
		No Mat	3.5045	±	0.0558426	16.7112	±	0.553794	4.23513	±	0.0401975	0.0141138	±	0.00517748	0.069875	±	0.0205234
	Plant + Mat	Juncus	3.12487	±	0.0605585	16.75	±	0.50127	4.2745	±	0.108374	0.02065	±	0.00718692	0.015925	±	0.00803734
		Pontederia	1.72263	±	0.0907319	18.7138	±	0.845378	2.38563	±	0.081728	0.0850662	±	0.0258714	0.0037	±	0.00347383
13	No Plant	Mat	3.32863	±	0.0175173	16.0025	±	0.517797	4.00387	±	0.0512398	0.0239387	±	0.00958206	0.096025	±	0.0288195
		No Mat	3.444	±	0.0253257	16.1	±	0.457794	4.21575	±	0.0574244	0.0233125	±	0.0087362	0.079475	±	0.0263357
	Plant + Mat	Juncus	2.86837	±	0.411272	14.9043	±	2.14782	4.34687	±	0.100266	0.0192387	±	0.00806199	0.01805	±	0.00743913
		Pontederia	1.71962	±	0.0863119	18.1675	±	0.784383	2.58462	±	0.09344	0.0798125	±	0.0248894	0.008075	±	0.0046081
14	No Plant	Mat	2.86662	±	0.0167736	13.5888	±	0.43018	3.37237	±	0.0501469	0.131959	±	0.112533	0.080575	±	0.0242556
		No Mat	2.898	±	0.0426154	13.7075	±	0.418849	3.5015	±	0.0429826	0.016655	±	0.0060331	0.0511625	±	0.0215381
	Plant + Mat	Juncus	2.85038	±	0.0276224	14.2725	±	0.461108	3.70875	±	0.0709957	0.015455	±	0.00632834	0.0155	±	0.00813548
		Pontederia	1.43788	±	0.0764361	14.7338	±	0.562574	2.43763	±	0.101777	0.0556762	±	0.0169534	0.0046125	±	0.00339834
15	No Plant	Mat	8.42713	±	0.0689652	23.0338	±	0.727567	8.82587	±	0.185253	0.0439037	±	0.0129424	0.154112	±	0.032701
		No Mat	8.70175	±	0.086708	23.5988	±	0.723332	9.372	±	0.128331	0.0425937	±	0.0172501	0.0906125	±	0.0353263
	Plant + Mat	Juncus	8.11037	±	0.123689	23.7538	±	0.689832	9.30937	±	0.0696952	0.0318812	±	0.0106558	0.045075	±	0.0170869
		Pontederia	4.42575	±	0.153697	26.1575	±	1.02403	5.8515	±	0.276242	0.104845	±	0.0281042	0.0039125	±	0.00340228
16	No Plant	Mat	8.544	±	0.162591	22.4425	±	0.70937	8.59225	±	0.280361	0.022125	±	0.00963951	0.109537	±	0.0309544
		No Mat	8.63562	±	0.116883	22.72	±	0.692962	8.858	±	0.307418	0.0243338	±	0.0125707	0.0913	±	0.0332193
	Plant + Mat	Juncus	8.51625	±	0.156624	23.7812	±	0.73749	9.53238	±	0.167934	0.04725	±	0.0214864	0.03905	±	0.0150376
		Pontederia	5.15025	±	0.270317	25.3287	±	0.909492	6.60188	±	0.454838	0.087395	±	0.0254351	0.0039	±	0.00265222
17	No Plant	Mat	6.23488	±	0.0358586	15.4475	±	0.479854	4.96012	±	0.0671973	0.0157837	±	0.00664912	0.0735125	±	0.0144937
		No Mat	6.2295	±	0.0986169	15.2025	±	0.560018	4.92075	±	0.0921097	0.01901	±	0.00588376	0.0803875	±	0.0278307
	Plant + Mat	Juncus	6.31462	±	0.18648	15.9187	±	0.765699	5.29837	±	0.119001	0.0361288	±	0.0129926	0.0340125	±	0.013286
		Pontederia	3.95188	±	0.472071	14.6788	±	0.372292	4.92963	±	0.305436	0.034455	±	0.0100086	0	±	0
18	No Plant	Mat	8.286	±	0.11328	22.1188	±	0.724937	6.3415	±	0.177964	0.02659	±	0.010102	0.13485	±	0.0201987
		No Mat	8.38312	±	0.123263	22.5887	±	0.773047	6.60363	±	0.15262	0.00905125	±	0.00379928	0.0999625	±	0.0384669
	Plant + Mat	Juncus	8.13188	±	0.0988629	22.5612	±	0.661636	6.74763	±	0.15168	0.05304	±	0.0173316	0.0509125	±	0.0196958
		Pontederia	6.03187	±	0.485804	24.5787	±	0.811699	6.17087	±	0.400091	0.0635213	±	0.0218112	0.0008625	±	0.0008625
19	No Plant	Mat	8.75062	±	0.0965535	22.7	±	0.668599	6.969	±	0.105607	0.0192775	±	0.0078195	0.131125	±	0.0135005
		No Mat	8.84287	±	0.170513	23.0113	±	0.698129	7.30662	±	0.202918	0.0106837	±	0.00500504	0.119025	±	0.049886
	Plant + Mat	Juncus	8.45287	±	0.160739	23.2388	±	0.69188	7.3295	±	0.14973	0.04921	±	0.019247	0.041575	±	0.0161937
		Pontederia	7.26425	±	0.411311	26.6112	±	1.04575	7.21025	±	0.34178	0.0678725	±	0.0243587	0.0012	±	0.0012
Note: n=8.
