# Supplementary material for: Data on floating treatment wetland aided nutrient removal from agricultural runoff using two wetland species
Source: Data Brief. 2018 Dec 15;22:756–61. doi: 10.1016/j.dib.2018.12.037 (PMC6330358; doi:10.1016/j.dib.2018.12.037)
Supplement: Supplementary file 2 — Summary water quality data of mesocosm experiment. [file mmc2.zip › Table A-5.xlsx]

## Sheet: A-5
Table A-5. Elemental analysis for molybdenum, aluminum, boron, copper, and zinc by week.
Experimental Week No	Presence or absence of plant	Mat, No Mat, or taxa planted within mat	Molybdenum(mg/L)			Aluminum (mg/L)			Boron (mg/L)			Copper (mg/L)			Zinc (mg/L)
3	No Plant	Mat	0.00025	±	7.07107e-05	0.0479125	±	0.00565425	0	±	0	0.02505	±	0.00584139	0.0282113	±	0.00600334
		No Mat	0.0001625	±	4.60493e-05	0.0372	±	0.00192075	0	±	0	0.021275	±	0.00533351	0.0253	±	0.0047064
	Plant + Mat	Juncus	0.000225	±	8.39855e-05	0.047975	±	0.00537606	0	±	0	0.0290375	±	0.00504487	0.0296775	±	0.0045512
		Pontederia	0.0002125	±	5.15388e-05	0.0484875	±	0.00410885	0	±	0	0.027875	±	0.00670564	0.0315375	±	0.00607718
5	No Plant	Mat	0.0005375	±	0.000183164	0.04035	±	0.00251879	0.0318625	±	0.00127419	0.028375	±	0.00645329	0.0394313	±	0.00624802
		No Mat	0.0004125	±	0.000130161	0.046475	±	0.00462562	0.03205	±	0.00146544	0.0250375	±	0.00543655	0.0262363	±	0.0048389
	Plant + Mat	Juncus	0.0001875	±	7.42522e-05	0.04625	±	0.00122007	0.03075	±	0.00130671	0.028075	±	0.00643444	0.032135	±	0.00686548
		Pontederia	0.0002	±	7.55929e-05	0.0324	±	0.00178576	0.0291875	±	0.00117267	0.021525	±	0.00526839	0.0191263	±	0.00459817
7	No Plant	Mat	0.00055	±	0.000198206	0.031075	±	0.00190223	0.034125	±	0.00236581	0.033275	±	0.0085925	0.0449813	±	0.0102613
		No Mat	0.000525	±	0.00016339	0.0430625	±	0.00426593	0.0342	±	0.00253603	0.02825	±	0.0072832	0.032675	±	0.00752407
	Plant + Mat	Juncus	0.0004875	±	0.000115631	0.0355875	±	0.00147968	0.0337	±	0.00231169	0.0312	±	0.00810573	0.0316362	±	0.00841057
		Pontederia	0.0001875	±	5.80563e-05	0.0335375	±	0.00577272	0.0298875	±	0.00190829	0.025325	±	0.00750709	0.020365	±	0.00692644
9	No Plant	Mat	0.000575	±	0.000235091	0.0302875	±	0.00278872	0.03345	±	0.00270898	0.027025	±	0.00544534	0.0376187	±	0.0085966
		No Mat	0.000375	±	0.000120638	0.04365	±	0.00475376	0.0338375	±	0.00263296	0.026325	±	0.0053603	0.0315713	±	0.00786649
	Plant + Mat	Juncus	0.0005875	±	0.000235613	0.0280375	±	0.00204275	0.0327625	±	0.00284912	0.02355	±	0.00498967	0.0240262	±	0.00702412
		Pontederia	0.0001625	±	0.00014873	0.0357125	±	0.00515798	0.0247375	±	0.0020657	0.0221375	±	0.00570576	0.0136887	±	0.00534052
11	No Plant	Mat	0.0004	±	0.000142678	0.0296375	±	0.00333969	0.033025	±	0.00253601	0.01265	±	0.00486702	0.0245625	±	0.00645074
		No Mat	0.0004625	±	0.000146309	0.0455125	±	0.003448	0.0333125	±	0.00249417	0.0130625	±	0.0049675	0.0178687	±	0.00673389
	Plant + Mat	Juncus	0.0005375	±	0.000187976	0.0328	±	0.0028992	0.032625	±	0.00279456	0.01175	±	0.00449849	0.0128075	±	0.00516855
		Pontederia	8.75e-05	±	5.80563e-05	0.0441375	±	0.00523358	0.0213875	±	0.00216238	0.0149375	±	0.0056613	0.00204875	±	0.00148701
13	No Plant	Mat	0.0004875	±	0.000149329	0.031	±	0.00429364	0.0323125	±	0.00260641	0.0161125	±	0.00610235	0.02685	±	0.00854839
		No Mat	0.0006125	±	0.000218303	0.039275	±	0.00230967	0.0324875	±	0.00271927	0.0165	±	0.0062498	0.0216312	±	0.00845217
	Plant + Mat	Juncus	0.000725	±	0.00014608	0.03	±	0.00152655	0.0319125	±	0.00257415	0.0154125	±	0.00584971	0.0168813	±	0.0065219
		Pontederia	7.5e-05	±	5.26104e-05	0.0439875	±	0.00387941	0.0218375	±	0.00199901	0.0189875	±	0.00717977	0.00502	±	0.0023696
15	No Plant	Mat	0.00075	±	0.000141421	0.045375	±	0.00485283	0.03935	±	0.00355322	0.026875	±	0.00924951	0.052755	±	0.0128767
		No Mat	0.0012	±	0.000390055	0.0579	±	0.00578943	0.0414125	±	0.00418447	0.0286125	±	0.0101313	0.0524025	±	0.0148528
	Plant + Mat	Juncus	0.0008375	±	0.000123834	0.0411875	±	0.00400787	0.04005	±	0.00313329	0.0267375	±	0.0097528	0.03861	±	0.0127075
		Pontederia	0.0005625	±	0.000166838	0.054	±	0.00575152	0.0275125	±	0.00197705	0.0298	±	0.0108257	0.018235	±	0.00729179
17	No Plant	Mat	0.00165	±	0.000449206	0.0520875	±	0.00693563	0.039675	±	0.0034447	0.02475	±	0.00765233	0.0601938	±	0.0117527
		No Mat	0.0011125	±	0.0003204	0.051025	±	0.00580692	0.039525	±	0.00359736	0.022325	±	0.00739676	0.0519263	±	0.0130189
	Plant + Mat	Juncus	0.001075	±	0.000336871	0.040675	±	0.00358109	0.0405875	±	0.00353439	0.0273375	±	0.0095505	0.04404	±	0.0140005
		Pontederia	0.0009625	±	0.00045235	0.045325	±	0.00738391	0.025875	±	0.00245078	0.02585	±	0.008729	0.01878	±	0.00736855
19	No Plant	Mat	0.00175	±	0.000412311	0.0552375	±	0.0050228	0.0407125	±	0.00322044	0.02545	±	0.00779279	0.0526575	±	0.0120802
		No Mat	0.0012375	±	0.000267887	0.044125	±	0.00525407	0.0415	±	0.00338062	0.02625	±	0.0088375	0.0516563	±	0.0126949
	Plant + Mat	Juncus	0.001975	±	0.00074156	0.043	±	0.00362831	0.0398	±	0.00372827	0.0262375	±	0.00896539	0.0370575	±	0.0115811
		Pontederia	0.0012625	±	0.000484745	0.0321125	±	0.00774909	0.027525	±	0.00309018	0.0291375	±	0.00955101	0.0247525	±	0.0097354
3	No Plant	Mat	0.0002625	±	0.000122383	0.040125	±	0.00626084	0	±	0	0.01805	±	0.00475458	0.0246687	±	0.00531884
		No Mat	0.0002125	±	0.000110901	0.033225	±	0.00402527	0	±	0	0.01825	±	0.00481252	0.0279813	±	0.00478632
	Plant + Mat	Juncus	0.0002625	±	7.7776e-05	0.0234	±	0.00146385	0	±	0	0.0192125	±	0.00331417	0.0231912	±	0.00406462
		Pontederia	0.0001	±	6.54654e-05	0.0389	±	0.00373234	0	±	0	0.0132625	±	0.00386338	0.0227987	±	0.00499568
5	No Plant	Mat	0.0004	±	0.000163663	0.0311375	±	0.00252622	0.0313	±	0.00138293	0.023775	±	0.00538655	0.03201	±	0.00512504
		No Mat	0.0002375	±	0.00010166	0.03675	±	0.00561885	0.0322875	±	0.00160718	0.0233375	±	0.00513451	0.0271275	±	0.00525805
	Plant + Mat	Juncus	0.000575	±	0.000258947	0.0388125	±	0.00173683	0.0315375	±	0.00206726	0.0226	±	0.00543116	0.029175	±	0.0062709
		Pontederia	0.0003375	±	0.000158043	0.02935	±	0.00316109	0.02835	±	0.00107968	0.0164875	±	0.00434373	0.0139938	±	0.00430334
7	No Plant	Mat	0.0003125	±	0.000186545	0.0296	±	0.00455549	0.0329125	±	0.00245098	0.0270875	±	0.00738385	0.0386675	±	0.00932
		No Mat	0.000325	±	0.000109789	0.0444	±	0.00468123	0.03455	±	0.00274636	0.02695	±	0.00654605	0.0305413	±	0.00770048
	Plant + Mat	Juncus	0.000525	±	0.00020507	0.028175	±	0.00208821	0.0325625	±	0.00275668	0.0270375	±	0.00755255	0.0288475	±	0.00861975
		Pontederia	0.0003	±	0.000166905	0.041975	±	0.010254	0.0244625	±	0.0015593	0.0236875	±	0.00859758	0.0148262	±	0.00571799
9	No Plant	Mat	0.0006	±	0.000304138	0.028325	±	0.00462581	0.0325875	±	0.00270142	0.0233875	±	0.00521154	0.0411313	±	0.00910071
		No Mat	0.000625	±	0.00020244	0.046775	±	0.00644905	0.03395	±	0.00284473	0.0242625	±	0.00482397	0.03161	±	0.00767752
	Plant + Mat	Juncus	0.00045	±	0.000163663	0.0232375	±	0.00147599	0.0322125	±	0.00269917	0.0204625	±	0.00464758	0.0216375	±	0.00676429
		Pontederia	0.0001875	±	0.000139434	0.0448875	±	0.00522598	0.0201375	±	0.00154734	0.018575	±	0.00543822	0.0080975	±	0.00312743
11	No Plant	Mat	0.00035	±	0.000125357	0.0243	±	0.00257793	0.0288125	±	0.00226372	0.0077	±	0.00292715	0.0233437	±	0.00741675
		No Mat	0.000375	±	0.000125	0.04415	±	0.0048614	0.0295875	±	0.00234478	0.0078125	±	0.00305108	0.0143062	±	0.0054473
	Plant + Mat	Juncus	0.0004875	±	0.000102535	0.0246875	±	0.00272609	0.0291125	±	0.00229934	0.004675	±	0.00219063	0.011585	±	0.0050384
		Pontederia	0.000125	±	3.13392e-05	0.0452625	±	0.00357651	0.0159375	±	0.00129255	0.0084875	±	0.00332745	0.00010625	±	0.00010625
13	No Plant	Mat	0.000525	±	0.000144852	0.0266125	±	0.00478399	0.0320375	±	0.00259787	0.0137875	±	0.00531196	0.0260975	±	0.00902746
		No Mat	0.000475	±	0.000119149	0.0344875	±	0.00430695	0.032825	±	0.00258462	0.0105	±	0.0041369	0.0180788	±	0.0069172
	Plant + Mat	Juncus	0.000425	±	0.00014608	0.0222375	±	0.00207613	0.0317625	±	0.00283479	0.0122	±	0.00475969	0.0134162	±	0.00541192
		Pontederia	8.75e-05	±	3.98098e-05	0.0537875	±	0.00352316	0.015225	±	0.0019464	0.018925	±	0.00719483	0.00063875	±	0.00063875
15	No Plant	Mat	0.0009625	±	0.000163595	0.042275	±	0.00714192	0.0393625	±	0.00347131	0.02755	±	0.00977102	0.06334	±	0.012605
		No Mat	0.00115	±	0.000384057	0.0683375	±	0.0077082	0.0405375	±	0.00337115	0.023725	±	0.00819808	0.0488	±	0.0117701
	Plant + Mat	Juncus	0.0007625	±	0.000105115	0.0362875	±	0.0046772	0.0378125	±	0.00354559	0.025325	±	0.00984711	0.0402988	±	0.0130353
		Pontederia	0.001175	±	0.000575621	0.065025	±	0.00556143	0.016275	±	0.00245835	0.0373	±	0.0140936	0.01367	±	0.00552548
17	No Plant	Mat	0.0013125	±	0.000445789	0.0356875	±	0.00543778	0.029425	±	0.00259352	0.0122625	±	0.00476445	0.0444275	±	0.00862846
		No Mat	0.0009875	±	0.000377699	0.037975	±	0.00508013	0.028575	±	0.00285793	0.010625	±	0.00445689	0.0360325	±	0.00912131
	Plant + Mat	Juncus	0.0008875	±	0.000169492	0.0297875	±	0.0020101	0.036225	±	0.0030963	0.0148	±	0.00577801	0.0301	±	0.00971457
		Pontederia	0.0005625	±	0.000180216	0.0321	±	0.00430353	0.0229125	±	0.00151722	0.0150375	±	0.00569348	0.01096	±	0.0043654
19	No Plant	Mat	0.001325	±	0.000296256	0.0506375	±	0.00870695	0.039975	±	0.00351165	0.022125	±	0.00739792	0.0536663	±	0.0118916
		No Mat	0.0012125	±	0.00047413	0.050025	±	0.00669829	0.0409875	±	0.00359699	0.023425	±	0.00820261	0.0466125	±	0.0131593
	Plant + Mat	Juncus	0.0014375	±	0.000502472	0.0390875	±	0.00579018	0.0382375	±	0.00391945	0.0247625	±	0.00909169	0.031885	±	0.0112855
		Pontederia	0.00055	±	0.000244949	0.038175	±	0.0109992	0.018	±	0.00378172	0.0329625	±	0.0110912	0.0196813	±	0.00906192
2	No Plant	Mat	0.0003125	±	5.80563e-05	0.042525	±	0.00663249	0.0021	±	0.00102382	0.0194875	±	0.00396914	0.0253	±	0.00376232
		No Mat	0.0003	±	0.000116496	0.0619375	±	0.00761465	0.003225	±	0.00154327	0.0173125	±	0.00379569	0.0185037	±	0.00455994
	Plant + Mat	Juncus	0.0002625	±	7.7776e-05	0.02535	±	0.00318383	0.002675	±	0.00138406	0.0161	±	0.00358628	0.0271088	±	0.00532004
		Pontederia	0.00025	±	7.79194e-05	0.029175	±	0.00388361	0.00225	±	0.00138538	0.0135	±	0.00307658	0.0172962	±	0.00317638
3	No Plant	Mat	0.00015	±	6.26783e-05	0.0378625	±	0.00621228	0.0121625	±	0.00489971	0.0145875	±	0.00438709	0.0180925	±	0.00439847
		No Mat	0.000275	±	9.01388e-05	0.0429375	±	0.00686812	0.012775	±	0.00504688	0.0196	±	0.00475432	0.024235	±	0.00443089
	Plant + Mat	Juncus	0.0002625	±	6.79745e-05	0.0256375	±	0.00142138	0.0108	±	0.00533814	0.0188	±	0.00318389	0.0213437	±	0.00359301
		Pontederia	0.0002	±	7.79194e-05	0.0341	±	0.00518549	0.01245	±	0.00502366	0.014675	±	0.00445997	0.0148838	±	0.00421806
4	No Plant	Mat	0.0002875	±	9.89904e-05	0.0261375	±	0.00216918	0.03105	±	0.00156445	0.020825	±	0.00431264	0.0296125	±	0.00454568
		No Mat	0.0004125	±	0.000136849	0.04555	±	0.00646446	0.0332875	±	0.00185881	0.02	±	0.00420548	0.0283687	±	0.00658494
	Plant + Mat	Juncus	0.0003	±	0.000154689	0.03085	±	0.00199732	0.03165	±	0.00184932	0.0184125	±	0.00353818	0.0279275	±	0.00539611
		Pontederia	0.0002875	±	0.000178723	0.02355	±	0.00181708	0.028875	±	0.00161209	0.0120125	±	0.00260689	0.0112563	±	0.00253857
5	No Plant	Mat	0.0002125	±	7.89156e-05	0.0312	±	0.0041057	0.025175	±	0.0012736	0.0164875	±	0.0037454	0.024195	±	0.00356754
		No Mat	0.0003125	±	0.000204797	0.0333375	±	0.00625337	0.0269125	±	0.00137911	0.0182375	±	0.0041957	0.0233688	±	0.00480983
	Plant + Mat	Juncus	0.0004	±	0.000224404	0.03055	±	0.00139245	0.0260375	±	0.00163968	0.016175	±	0.00412227	0.0243425	±	0.00529166
		Pontederia	0.0003625	±	0.00022594	0.0232375	±	0.00299249	0.02085	±	0.00130041	0.0093625	±	0.00291247	0.00873875	±	0.00228516
6	No Plant	Mat	0.0002625	±	0.000103402	0.0268625	±	0.00419404	0.027875	±	0.0020374	0.021575	±	0.00553346	0.0245625	±	0.00474087
		No Mat	0.000325	±	0.000192493	0.0327625	±	0.0053953	0.0292375	±	0.0021495	0.0238875	±	0.006026	0.0258875	±	0.00620525
	Plant + Mat	Juncus	0.0004375	±	0.000199944	0.0201	±	0.00191106	0.0281375	±	0.00234284	0.02345	±	0.00619329	0.02522	±	0.00713912
		Pontederia	0.0003875	±	0.000195884	0.03235	±	0.00793122	0.0204125	±	0.00188428	0.0203375	±	0.00753214	0.0121913	±	0.00450567
7	No Plant	Mat	0.0003375	±	0.000146309	0.027775	±	0.00545546	0.0345125	±	0.00266052	0.0259	±	0.00680672	0.038275	±	0.00994546
		No Mat	0.000325	±	9.77424e-05	0.0402625	±	0.00666009	0.0362875	±	0.00285022	0.0225125	±	0.00604168	0.0327137	±	0.00761925
	Plant + Mat	Juncus	0.0002875	±	8.54348e-05	0.025125	±	0.00384372	0.0330875	±	0.00277021	0.02315	±	0.00722908	0.0265913	±	0.00864907
		Pontederia	0.000175	±	0.00016119	0.0593125	±	0.0124467	0.01825	±	0.00187131	0.02255	±	0.0083052	0.0105412	±	0.00363248
8	No Plant	Mat	0.0004125	±	0.00018071	0.02865	±	0.00500339	0.032	±	0.00249764	0.021825	±	0.00611081	0.0342225	±	0.00860283
		No Mat	0.00035	±	0.000192725	0.0351	±	0.0044284	0.0345875	±	0.00263075	0.022875	±	0.00597383	0.028535	±	0.00794852
	Plant + Mat	Juncus	0.0003	±	0.000126773	0.0254875	±	0.00456001	0.031975	±	0.00267253	0.01955	±	0.0054076	0.0204175	±	0.00681829
		Pontederia	0.00015	±	9.2582e-05	0.053575	±	0.00660951	0.0142625	±	0.00117472	0.0146625	±	0.00547413	0.00508375	±	0.00193259
9	No Plant	Mat	0.0003875	±	0.000128782	0.0222625	±	0.00468824	0.03195	±	0.00256745	0.01965	±	0.00466568	0.0351487	±	0.00877041
		No Mat	0.00065	±	0.000217945	0.0462	±	0.0072083	0.0343625	±	0.00254986	0.022175	±	0.00457992	0.0312725	±	0.00818451
	Plant + Mat	Juncus	0.000325	±	0.000111403	0.0223	±	0.00287508	0.031075	±	0.00264074	0.0181	±	0.00418833	0.01755	±	0.00634687
		Pontederia	5e-05	±	3.77964e-05	0.056125	±	0.00458728	0.0113625	±	0.00133121	0.0179875	±	0.00565311	0.00269125	±	0.00130512
10	No Plant	Mat	0.0005125	±	0.000272841	0.024575	±	0.00308833	0.03325	±	0.00275383	0.021325	±	0.00499413	0.033205	±	0.00833182
		No Mat	0.000325	±	0.000116113	0.049425	±	0.0068256	0.0348	±	0.00261138	0.0225125	±	0.00464121	0.0297013	±	0.00766112
	Plant + Mat	Juncus	0.0002125	±	0.000109279	0.0290125	±	0.00622539	0.0313	±	0.00293172	0.0208375	±	0.00511528	0.0176637	±	0.00622351
		Pontederia	0.000325	±	0.000284574	0.0605375	±	0.0039064	0.007575	±	0.00148201	0.0213	±	0.00694679	0.00214	±	0.00101311
11	No Plant	Mat	0.0005875	±	0.000182676	0.0277	±	0.00513065	0.0300875	±	0.00236662	0.0039625	±	0.00164609	0.0195362	±	0.00691902
		No Mat	0.0005375	±	0.000119429	0.0448375	±	0.00510958	0.0320125	±	0.00239019	0.0054	±	0.00218648	0.01407	±	0.00576442
	Plant + Mat	Juncus	0.0003	±	8.86405e-05	0.0287625	±	0.00464108	0.0294375	±	0.00242347	0.00215	±	0.00140953	0.0073625	±	0.00370363
		Pontederia	6.25e-05	±	3.75e-05	0.0590125	±	0.00265891	0.00595	±	0.00117701	0.0072125	±	0.00334762	0	±	0
12	No Plant	Mat	0.000675	±	0.000162294	0.0253	±	0.00406913	0.0343125	±	0.00276886	0.0115875	±	0.00443172	0.02285	±	0.0086193
		No Mat	0.00055	±	0.00015698	0.0361875	±	0.00532227	0.03585	±	0.00297417	0.01055	±	0.00400045	0.0189325	±	0.00719251
	Plant + Mat	Juncus	0.000375	±	0.0001544	0.0293625	±	0.00545399	0.03105	±	0.00278253	0.0099125	±	0.00383659	0.008595	±	0.0042628
		Pontederia	0.0001625	±	7.05527e-05	0.07255	±	0.00469525	0.0024875	±	0.00135876	0.0212125	±	0.00817735	0	±	0
13	No Plant	Mat	0.00035	±	0.000108562	0.024625	±	0.00431173	0.034575	±	0.00281874	0.0112	±	0.00430361	0.0251025	±	0.00956383
		No Mat	0.0004	±	0.00013496	0.0327	±	0.00411318	0.036175	±	0.00275841	0.0081375	±	0.00321986	0.0192325	±	0.00694625
	Plant + Mat	Juncus	0.0005625	±	0.000113291	0.0212375	±	0.0038861	0.0339375	±	0.00276062	0.0090125	±	0.00367411	0.0073525	±	0.00413948
		Pontederia	3.75e-05	±	5.64975e-05	0.0667375	±	0.00342517	0.0070375	±	0.00180762	0.02	±	0.00782238	0	±	0
14	No Plant	Mat	0.00055	±	0.00014516	0.024275	±	0.00389211	0.0277125	±	0.00223251	0.0090625	±	0.00378314	0.0194062	±	0.00743943
		No Mat	0.0002375	±	6.79745e-05	0.036725	±	0.00623477	0.0285375	±	0.00227156	0.0071625	±	0.00272311	0.012515	±	0.00496893
	Plant + Mat	Juncus	0.000575	±	0.00021774	0.02	±	0.00285182	0.028825	±	0.0024574	0.0100375	±	0.00414729	0.0101137	±	0.00415952
		Pontederia	0.000325	±	0.000173977	0.044625	±	0.00211869	0.008325	±	0.0017048	0.0166625	±	0.00631135	0	±	0
15	No Plant	Mat	0.0014625	±	0.000326747	0.045175	±	0.00881236	0.03945	±	0.00346178	0.0251625	±	0.0102392	0.0576612	±	0.0140806
		No Mat	0.001125	±	0.000243303	0.0631875	±	0.0105346	0.041675	±	0.00358034	0.018875	±	0.0071845	0.04586	±	0.0111047
	Plant + Mat	Juncus	0.0013	±	0.000580332	0.0464125	±	0.00984223	0.03725	±	0.00399902	0.0246125	±	0.0094187	0.034265	±	0.0128975
		Pontederia	0.0009875	±	0.000387039	0.078675	±	0.00510591	0.003025	±	0.00207087	0.037975	±	0.0143781	0.0045325	±	0.00190481
16	No Plant	Mat	0.000925	±	0.000195256	0.0422625	±	0.010647	0.038525	±	0.00350034	0.02135	±	0.00834707	0.0570925	±	0.0129239
		No Mat	0.001025	±	0.000433322	0.0557125	±	0.00974933	0.040125	±	0.0036678	0.01775	±	0.00670336	0.04902	±	0.0124344
	Plant + Mat	Juncus	0.0009	±	0.000189925	0.0393375	±	0.00712596	0.0387	±	0.00372794	0.0249375	±	0.00979444	0.0360188	±	0.0128229
		Pontederia	0.0006875	±	0.000435659	0.0705125	±	0.00633165	0.0041875	±	0.00253352	0.0330875	±	0.012517	0.0074125	±	0.00319619
17	No Plant	Mat	0.0006375	±	0.0001426	0.036125	±	0.00544812	0.0273375	±	0.00242118	0.0086125	±	0.00363797	0.04015	±	0.00835367
		No Mat	0.0012375	±	0.000511977	0.0430375	±	0.00676728	0.0281	±	0.00283026	0.00755	±	0.00382324	0.0374488	±	0.0101906
	Plant + Mat	Juncus	0.0009625	±	0.000151112	0.0340125	±	0.00433933	0.0353125	±	0.00312864	0.013325	±	0.00525179	0.03025	±	0.00981699
		Pontederia	0.0011875	±	0.000513196	0.0287625	±	0.00313801	0.017325	±	0.00230758	0.0111	±	0.00422666	0.0075075	±	0.0029687
18	No Plant	Mat	0.0010375	±	0.000232945	0.0496	±	0.0112452	0.0393875	±	0.00358272	0.019775	±	0.00735422	0.05863	±	0.0136905
		No Mat	0.0007625	±	7.7776e-05	0.059725	±	0.0110334	0.0402375	±	0.00340949	0.0160625	±	0.00633451	0.0508538	±	0.0152024
	Plant + Mat	Juncus	0.00055	±	0.000179284	0.05675	±	0.0141431	0.036725	±	0.00391511	0.0225625	±	0.00864764	0.038855	±	0.0134632
		Pontederia	0.0013875	±	0.000620322	0.0478125	±	0.00916571	0.009	±	0.00378927	0.0295375	±	0.0114166	0.01309	±	0.00621569
19	No Plant	Mat	0.0010375	±	0.00031732	0.0590125	±	0.0138954	0.041575	±	0.00344569	0.020875	±	0.00775244	0.05542	±	0.0126706
		No Mat	0.0014125	±	0.000509705	0.05595	±	0.00833045	0.0436	±	0.00417565	0.0235875	±	0.00907234	0.0471713	±	0.0143373
	Plant + Mat	Juncus	0.0015	±	0.00059851	0.0616375	±	0.0138246	0.0396625	±	0.0039657	0.0265	±	0.00987649	0.0323912	±	0.0117876
		Pontederia	0.000475	±	0.00016448	0.0493875	±	0.0133145	0.0146875	±	0.00414296	0.0385625	±	0.0123847	0.0181463	±	0.008378
Notes: n=8
