# Supplementary material for: Data on floating treatment wetland aided nutrient removal from agricultural runoff using two wetland species
Source: Data Brief. 2018 Dec 15;22:756–61. doi: 10.1016/j.dib.2018.12.037 (PMC6330358; doi:10.1016/j.dib.2018.12.037)
Supplement: Supplementary file 3 — Summary plant tissue data of mesocosm experiment. [file mmc3.zip]

Archive with 2 entries (2 files):
- Table B-1.docx
- Table B-2.docx
